# Supplementary material for: Retinal transcriptome of neonatal mice after optic nerve injury
Source: PLoS One. 2023 May 30;18(5):e0286344. doi: 10.1371/journal.pone.0286344 (PMC10228772; doi:10.1371/journal.pone.0286344)
Supplement: S2 Table — (XLSX) [file pone.0286344.s002.xlsx]

## Sheet: gene_count_all sample
gene_id	gene_name	gene_chr	gene_start	gene_end	gene_strand	gene_length	gene_biotype	gene_description	tf_family	E20_NTC_1	E20_NTC_2	E20_NTC_3	E20_ONC_1	E20_ONC_2	E20_ONC_3	P3_NTC_1	P3_NTC_2	P3_NTC_3	P3_NTC_4	P3_ONC_1	P3_ONC_2	P3_ONC_3	P3_ONC_4	P1_NTC_1	P1_NTC_2	P1_NTC_3	P1_NTC_4	P1_ONC_1	P1_ONC_2	P1_ONC_4
ENSMUSG00000067220	Cnga1	5	72603696	72644275	-	6327	protein_coding	cyclic nucleotide gated channel alpha 1 [Source:MGI Symbol;Acc:MGI:88436]	-	0	1	2	3	1	1	651	1602	1829	828	711	488	398	1247	14	13	6	7	14	14	13
ENSMUSG00000031293	Rs1	X	160768013	160799663	+	5840	protein_coding	retinoschisis (X-linked, juvenile) 1 (human) [Source:MGI Symbol;Acc:MGI:1336189]	-	1	4	2	1	2	2	707	1794	2273	1084	777	578	470	1423	13	15	25	13	13	11	25
ENSMUSG00000028736	Pax7	4	139737062	139833528	-	5860	protein_coding	paired box 7 [Source:MGI Symbol;Acc:MGI:97491]	PAX	4	3	1	0	2	3	561	1691	1659	852	702	438	244	1109	38	37	19	9	21	34	22
ENSMUSG00000032343	Impg1	9	80313330	80465481	-	3630	protein_coding	interphotoreceptor matrix proteoglycan 1 [Source:MGI Symbol;Acc:MGI:1926876]	-	1	1	2	0	2	0	261	638	725	390	344	282	168	536	19	8	14	17	41	27	37
ENSMUSG00000024041	Cryaa	17	31677933	31681724	+	2556	protein_coding	crystallin, alpha A [Source:MGI Symbol;Acc:MGI:88515]	-	0	1	0	1	5	4	8	383	64	70	5	2221	1965	312	7	1	9	47	333	718	128
ENSMUSG00000030237	Slco1a4	6	141805440	141856199	-	6414	protein_coding	solute carrier organic anion transporter family, member 1a4 [Source:MGI Symbol;Acc:MGI:1351896]	-	0	0	2	1	4	0	107	284	338	128	3	11	9	16	4	2	75	29	1	3	0
ENSMUSG00000061808	Ttr	18	20665250	20674324	+	1219	protein_coding	transthyretin [Source:MGI Symbol;Acc:MGI:98865]	-	8	21	49	36	110	15	2530	6307	6873	3158	96	209	189	348	91	98	489	308	15	55	16
ENSMUSG00000029663	Gngt1	6	3993792	3997436	+	3515	protein_coding	guanine nucleotide binding protein (G protein), gamma transducing activity polypeptide 1 [Source:MGI Symbol;Acc:MGI:109165]	-	24	22	55	29	20	25	1817	5442	6332	2633	1487	1117	1097	1945	75	84	160	193	160	139	152
ENSMUSG00000023982	Guca1a	17	47394558	47400584	-	873	protein_coding	guanylate cyclase activator 1a (retina) [Source:MGI Symbol;Acc:MGI:102770]	-	12	8	14	10	12	5	588	1576	1676	838	483	336	283	806	24	29	83	103	30	29	69
ENSMUSG00000053747	Sox14	9	99874106	99876170	-	2065	protein_coding	SRY (sex determining region Y)-box 14 [Source:MGI Symbol;Acc:MGI:98362]	HMG	25	38	21	20	21	20	0	0	1	1	1	0	1	0	18	13	10	2	8	7	5
ENSMUSG00000031074	Fgf3	7	144838083	144844436	+	2326	protein_coding	fibroblast growth factor 3 [Source:MGI Symbol;Acc:MGI:95517]	-	606	466	731	516	738	506	31	9	9	25	20	29	12	27	343	358	479	303	118	184	136
ENSMUSG00000015134	Aldh1a3	7	66390890	66427517	-	4617	protein_coding	aldehyde dehydrogenase family 1, subfamily A3 [Source:MGI Symbol;Acc:MGI:1861722]	-	1580	1858	1794	1397	2179	1338	23	55	40	158	153	149	222	99	1020	1024	1580	1070	946	1354	595
ENSMUSG00000031073	Fgf15	7	144896531	144900953	+	3058	protein_coding	fibroblast growth factor 15 [Source:MGI Symbol;Acc:MGI:1096383]	-	7250	5305	6052	9178	13435	11486	525	202	102	403	631	661	676	340	2087	2414	2334	1193	2435	2773	2090
ENSMUSG00000113581	Dio3os	12	110275385	110278172	-	1683	bidirectional_promoter_lncRNA	deiodinase, iodothyronine type III, opposite strand [Source:MGI Symbol;Acc:MGI:2664395]	-	464	382	269	100	115	116	34	11	11	29	17	23	18	27	176	204	178	144	65	122	105
ENSMUSG00000108977	Gm39119	7	144899313	144910085	-	951	antisense	predicted gene, 39119 [Source:MGI Symbol;Acc:MGI:5622004]	-	133	82	108	268	401	368	10	3	3	9	31	25	26	15	42	44	45	19	49	51	71
ENSMUSG00000026247	Ecel1	1	87147655	87156521	-	3500	protein_coding	endothelin converting enzyme-like 1 [Source:MGI Symbol;Acc:MGI:1343461]	-	178	158	104	85	102	128	25	12	8	10	9	13	5	14	47	66	68	44	32	66	56
ENSMUSG00000036816	Atoh7	10	63099651	63101279	+	1629	protein_coding	atonal bHLH transcription factor 7 [Source:MGI Symbol;Acc:MGI:1355553]	bHLH	1692	1322	2356	2657	2868	2656	269	271	86	200	213	182	178	147	831	804	1145	838	871	1334	987
ENSMUSG00000001504	Irx2	13	72628820	72634198	+	3282	protein_coding	Iroquois homeobox 2 [Source:MGI Symbol;Acc:MGI:1197526]	Homeobox	564	454	378	263	237	202	89	67	17	64	20	45	40	50	262	284	154	152	143	230	257
ENSMUSG00000037686	Aspg	12	112106679	112127559	+	3521	protein_coding	asparaginase [Source:MGI Symbol;Acc:MGI:2144822]	-	64	36	33	24	21	29	6	4	4	9	10	4	8	6	14	18	14	9	7	27	13
ENSMUSG00000038155	Gstp2	19	4040285	4042236	-	770	protein_coding	glutathione S-transferase, pi 2 [Source:MGI Symbol;Acc:MGI:95864]	-	0	1	0	5	24	8	1	3	6	2	12	7	1	20	0	0	14	5	0	1	2
ENSMUSG00000026822	Lcn2	2	32384633	32388252	-	2623	protein_coding	lipocalin 2 [Source:MGI Symbol;Acc:MGI:96757]	-	0	2	1	2	5	52	7	8	100	394	26	6	25	189	0	1	1	0	0	0	0
ENSMUSG00000003545	Fosb	7	19302696	19310051	-	6243	protein_coding	FBJ osteosarcoma oncogene B [Source:MGI Symbol;Acc:MGI:95575]	TF_bZIP	2	3	4	7	22	19	6	5	32	69	17	20	207	48	4	4	11	6	240	194	128
ENSMUSG00000035805	Mlc1	15	88955884	88979007	-	2801	protein_coding	megalencephalic leukoencephalopathy with subcortical cysts 1 homolog (human) [Source:MGI Symbol;Acc:MGI:2157910]	-	26	42	12	1	1	4	409	496	55	137	134	184	162	141	113	143	81	69	50	35	151
ENSMUSG00000095990	Zfp97	17	17121415	17146831	+	2684	protein_coding	zinc finger protein 97 [Source:MGI Symbol;Acc:MGI:105921]	zf-C2H2	43	34	40	9	9	8	48	90	59	53	53	55	33	70	67	42	65	61	21	24	12
ENSMUSG00000004231	Pax2	19	44756045	44837871	+	5409	protein_coding	paired box 2 [Source:MGI Symbol;Acc:MGI:97486]	PAX	109	151	40	21	10	37	165	174	15	120	80	85	62	62	147	169	128	72	102	62	186
ENSMUSG00000017688	Hnf4g	3	3508030	3658052	+	2630	protein_coding	hepatocyte nuclear factor 4, gamma [Source:MGI Symbol;Acc:MGI:1353604]	RXR-like	39	20	41	13	6	6	14	9	4	10	12	4	11	6	29	13	14	13	13	11	14
ENSMUSG00000074643	Cpne1	2	156071842	156111965	-	4507	protein_coding	copine I [Source:MGI Symbol;Acc:MGI:2386621]	-	2	8	0	20	6	13	5	7	2	10	13	13	10	11	1	1	1	1	11	12	4
ENSMUSG00000011267	Zfp296	7	19577287	19580656	+	2037	protein_coding	zinc finger protein 296 [Source:MGI Symbol;Acc:MGI:1926956]	zf-C2H2	3	5	4	15	8	7	4	5	4	3	17	14	9	4	1	2	1	2	10	12	10
ENSMUSG00000038418	Egr1	18	34859823	34864984	+	4484	protein_coding	early growth response 1 [Source:MGI Symbol;Acc:MGI:95295]	zf-C2H2	53	52	48	109	35	87	117	351	369	335	378	282	1704	284	100	111	87	48	302	450	343
ENSMUSG00000037243	Zfp692	11	58307069	58314627	+	1963	protein_coding	zinc finger protein 692 [Source:MGI Symbol;Acc:MGI:2144276]	zf-C2H2	854	699	450	995	906	1114	584	416	394	502	1036	742	981	611	324	328	393	326	873	844	860
ENSMUSG00000096014	Sox1	8	12395295	12400126	+	4832	protein_coding	SRY (sex determining region Y)-box 1 [Source:MGI Symbol;Acc:MGI:98357]	HMG	9	12	27	3	11	7	8	11	8	28	8	7	8	6	4	15	6	10	1	1	3
ENSMUSG00000024565	Sall3	18	80966376	80986578	-	6886	protein_coding	spalt like transcription factor 3 [Source:MGI Symbol;Acc:MGI:109295]	zf-C2H2	436	378	775	187	241	197	259	927	532	349	407	271	284	422	748	818	2137	1389	324	341	242
ENSMUSG00000028736	Pax7	4	139737062	139833528	-	5860	protein_coding	paired box 7 [Source:MGI Symbol;Acc:MGI:97491]	PAX	4	3	1	0	2	3	561	1691	1659	852	702	438	244	1109	38	37	19	9	21	34	22
ENSMUSG00000040632	Nrl	14	55518978	55524981	-	5689	protein_coding	neural retina leucine zipper gene [Source:MGI Symbol;Acc:MGI:102567]	TF_bZIP	1308	1356	2180	977	695	750	18204	37364	39997	21279	20025	12066	11000	27209	4037	4051	4597	4044	2867	2457	2682
ENSMUSG00000030256	Bhlhe41	6	145858243	145865558	-	6720	protein_coding	basic helix-loop-helix family, member e41 [Source:MGI Symbol;Acc:MGI:1930704]	bHLH	44	24	25	43	75	45	152	305	260	172	255	260	379	181	83	67	162	108	58	28	46
ENSMUSG00000053007	Creb5	6	53287270	53700376	+	25021	protein_coding	cAMP responsive element binding protein 5 [Source:MGI Symbol;Acc:MGI:2443973]	TF_bZIP	49	39	28	153	184	191	252	208	211	311	520	369	577	274	65	53	83	70	253	185	312
ENSMUSG00000021250	Fos	12	85473890	85477273	+	2352	protein_coding	FBJ osteosarcoma oncogene [Source:MGI Symbol;Acc:MGI:95574]	TF_bZIP	17	12	13	49	128	161	29	79	84	149	290	183	1048	95	36	22	57	28	311	318	395
ENSMUSG00000053747	Sox14	9	99874106	99876170	-	2065	protein_coding	SRY (sex determining region Y)-box 14 [Source:MGI Symbol;Acc:MGI:98362]	HMG	25	38	21	20	21	20	0	0	1	1	1	0	1	0	18	13	10	2	8	7	5
ENSMUSG00000001504	Irx2	13	72628820	72634198	+	3282	protein_coding	Iroquois homeobox 2 [Source:MGI Symbol;Acc:MGI:1197526]	Homeobox	564	454	378	263	237	202	89	67	17	64	20	45	40	50	262	284	154	152	143	230	257
ENSMUSG00000042002	Foxn4	5	114254164	114273807	-	3371	protein_coding	forkhead box N4 [Source:MGI Symbol;Acc:MGI:2151057]	Fork	4176	3361	2581	3091	3229	3222	580	400	311	638	1105	631	730	533	2285	2283	2467	1580	1965	2404	1923
ENSMUSG00000023411	Nfatc4	14	55823144	55833943	+	5808	protein_coding	nuclear factor of activated T cells, cytoplasmic, calcineurin dependent 4 [Source:MGI Symbol;Acc:MGI:1920431]	RHD	553	379	360	350	370	479	111	94	43	91	276	92	115	118	229	198	267	150	223	265	228
ENSMUSG00000003545	Fosb	7	19302696	19310051	-	6243	protein_coding	FBJ osteosarcoma oncogene B [Source:MGI Symbol;Acc:MGI:95575]	TF_bZIP	2	3	4	7	22	19	6	5	32	69	17	20	207	48	4	4	11	6	240	194	128
ENSMUSG00000075045	Gm4981	10	58234848	58236701	-	1854	protein_coding	predicted gene 4981 [Source:MGI Symbol;Acc:MGI:3645498]	Homeobox	2	6	2	3	22	25	10	3	11	10	4	0	9	9	0	2	1	2	1	1	0
ENSMUSG00000058537	AW822073	10	58222972	58224930	-	1959	protein_coding	expressed sequence AW822073 [Source:MGI Symbol;Acc:MGI:3034577]	Homeobox	2	15	10	24	59	30	15	2	12	10	0	0	3	12	0	0	0	0	0	0	0
ENSMUSG00000025225	Nfkb2	19	46304737	46312090	+	3289	protein_coding	nuclear factor of kappa light polypeptide gene enhancer in B cells 2, p49/p100 [Source:MGI Symbol;Acc:MGI:1099800]	RHD	47	40	27	119	66	101	44	38	19	36	88	62	64	35	10	20	33	29	61	56	63
ENSMUSG00000017724	Etv4	11	101769742	101785371	-	3104	protein_coding	ets variant 4 [Source:MGI Symbol;Acc:MGI:99423]	ETS	296	295	164	533	511	601	205	158	92	204	313	200	251	151	409	424	638	433	526	531	620
ENSMUSG00000056673	Kdm5d	Y	897788	956786	+	15164	protein_coding	lysine (K)-specific demethylase 5D [Source:MGI Symbol;Acc:MGI:99780]	ARID	1135	799	0	0	0	0	829	891	823	963	1	656	1151	1095	666	658	0	1	1059	0	1018
ENSMUSG00000060969	Irx1	13	71957921	71963723	-	2620	protein_coding	Iroquois homeobox 1 [Source:MGI Symbol;Acc:MGI:1197515]	Homeobox	115	92	104	21	20	16	29	11	6	12	4	10	12	14	66	60	93	74	18	38	57
ENSMUSG00000024215	Spdef	17	27714352	27728955	-	2305	protein_coding	SAM pointed domain containing ets transcription factor [Source:MGI Symbol;Acc:MGI:1353422]	ETS	37	58	37	9	6	10	17	17	9	12	12	11	5	13	29	40	41	44	9	11	21
ENSMUSG00000095990	Zfp97	17	17121415	17146831	+	2684	protein_coding	zinc finger protein 97 [Source:MGI Symbol;Acc:MGI:105921]	zf-C2H2	43	34	40	9	9	8	48	90	59	53	53	55	33	70	67	42	65	61	21	24	12
ENSMUSG00000096696	Zfp960	17	17064113	17089628	+	2667	protein_coding	zinc finger protein 960 [Source:MGI Symbol;Acc:MGI:3052731]	zf-C2H2	47	37	41	12	9	7	61	72	70	41	51	40	34	59	62	40	51	65	22	27	17

## Sheet: gene_fpkm_all sample
gene_id	gene_name	gene_chr	gene_start	gene_end	gene_strand	gene_length	gene_biotype	gene_description	tf_family	P3_NTC_1	P3_NTC_2	P3_NTC_3	P3_NTC_4	P3_ONC_1	P3_ONC_2	P3_ONC_3	P3_ONC_4	P1_NTC_1	P1_NTC_2	P1_NTC_3	P1_NTC_4	P1_ONC_1	P1_ONC_2	P1_ONC_4	E20_NTC_1	E20_NTC_2	E20_NTC_3	E20_ONC_1	E20_ONC_2	E20_ONC_3
ENSMUSG00000067220	Cnga1	5	72603696	72644275	-	6327	protein_coding	cyclic nucleotide gated channel alpha 1 [Source:MGI Symbol;Acc:MGI:88436]	-	6.16785	14.2595	20.3263	8.03907	6.48002	5.28927	4.14114	12.0555	0.128134	0.12105	0.0497415	0.0704724	0.139028	0.126607	0.115617	0	0.00977959	0.0209948	0.0310605	0.0109501	0.0105904
ENSMUSG00000031293	Rs1	X	160768013	160799663	+	5840	protein_coding	retinoschisis (X-linked, juvenile) 1 (human) [Source:MGI Symbol;Acc:MGI:1336189]	-	7.257	17.3002	27.3671	11.4022	7.67207	6.78717	5.2981	14.9042	0.128903	0.15132	0.224539	0.141791	0.139863	0.107772	0.240881	0.00885665	0.0423805	0.0227456	0.0112169	0.0237265	0.022947
ENSMUSG00000028736	Pax7	4	139737062	139833528	-	5860	protein_coding	paired box 7 [Source:MGI Symbol;Acc:MGI:97491]	PAX	5.73873	16.2512	19.9063	8.93131	6.90787	5.12567	2.74111	11.5758	0.375508	0.371982	0.170067	0.0978282	0.225161	0.331976	0.211252	0.0353057	0.0316769	0.011334	0	0.0236456	0.0343031
ENSMUSG00000032343	Impg1	9	80313330	80465481	-	3630	protein_coding	interphotoreceptor matrix proteoglycan 1 [Source:MGI Symbol;Acc:MGI:1926876]	-	4.31007	9.89817	14.0434	6.59981	5.46458	5.32741	3.04675	9.03178	0.303096	0.129838	0.202296	0.298306	0.709658	0.425582	0.57355	0.0142487	0.0170456	0.0365934	0	0.0381716	0
ENSMUSG00000024041	Cryaa	17	31677933	31681724	+	2556	protein_coding	crystallin, alpha A [Source:MGI Symbol;Acc:MGI:88515]	-	0.18762	8.43876	1.7606	1.68233	0.112801	59.5884	50.61	7.46636	0.158588	0.0230493	0.184692	1.17127	8.18569	16.0727	2.8179	0	0.0242079	0	0.0256286	0.135527	0.10486
ENSMUSG00000030237	Slco1a4	6	141805440	141856199	-	6414	protein_coding	solute carrier organic anion transporter family, member 1a4 [Source:MGI Symbol;Acc:MGI:1351896]	-	1.00001	2.49362	3.70535	1.2259	0.026971	0.117608	0.0923737	0.152583	0.0361131	0.0183704	0.613335	0.287997	0.00979586	0.026762	0	0	0	0.02071	0.0102131	0.0432064	0
ENSMUSG00000061808	Ttr	18	20665250	20674324	+	1219	protein_coding	transthyretin [Source:MGI Symbol;Acc:MGI:98865]	-	124.414	291.38	396.447	159.141	4.54122	11.7575	10.2069	17.4619	4.32286	4.73631	21.0412	16.0941	0.773142	2.58158	0.738571	0.339444	1.06594	2.66976	1.93457	6.25182	0.824512
ENSMUSG00000029663	Gngt1	6	3993792	3997436	+	3515	protein_coding	guanine nucleotide binding protein (G protein), gamma transducing activity polypeptide 1 [Source:MGI Symbol;Acc:MGI:109165]	-	30.9871	87.1915	126.665	46.0149	24.3944	21.7922	20.5455	33.8462	1.23558	1.4079	2.38759	3.49745	2.86	2.26264	2.43329	0.353157	0.387272	1.03924	0.540453	0.394205	0.476567
ENSMUSG00000023982	Guca1a	17	47394558	47400584	-	873	protein_coding	guanylate cyclase activator 1a (retina) [Source:MGI Symbol;Acc:MGI:102770]	-	40.3751	101.668	134.99	58.9662	31.9034	26.3936	21.3406	56.4724	1.59195	1.95705	4.98688	7.51523	2.15913	1.90068	4.44745	0.710967	0.567015	1.06511	0.750362	0.952323	0.383765
ENSMUSG00000053747	Sox14	9	99874106	99876170	-	2065	protein_coding	SRY (sex determining region Y)-box 14 [Source:MGI Symbol;Acc:MGI:98362]	HMG	0	0	0.0340504	0.0297477	0.0279244	0	0.0318797	0	0.504761	0.370887	0.254007	0.061692	0.243412	0.193956	0.136247	0.626185	1.13863	0.675427	0.634447	0.704558	0.648962
ENSMUSG00000031074	Fgf3	7	144838083	144844436	+	2326	protein_coding	fibroblast growth factor 3 [Source:MGI Symbol;Acc:MGI:95517]	-	0.798919	0.217908	0.272066	0.660243	0.495821	0.854992	0.33963	0.710018	8.53922	9.06758	10.8017	8.29759	3.18745	4.5262	3.29007	13.4755	12.3964	20.8731	14.532	21.9818	14.5764
ENSMUSG00000015134	Aldh1a3	7	66390890	66427517	-	4617	protein_coding	aldehyde dehydrogenase family 1, subfamily A3 [Source:MGI Symbol;Acc:MGI:1861722]	-	0.29862	0.670878	0.609175	2.10218	1.91089	2.2131	3.16539	1.31157	12.793	13.0665	17.9499	14.7619	12.8737	16.7797	7.25159	17.7003	24.9003	25.8073	19.8208	32.6975	19.418
ENSMUSG00000031073	Fgf15	7	144896531	144900953	+	3058	protein_coding	fibroblast growth factor 15 [Source:MGI Symbol;Acc:MGI:1096383]	-	10.2914	3.7201	2.34533	8.09545	11.8986	14.8231	14.5527	6.80075	39.5202	46.507	40.034	24.8498	50.0303	51.8846	38.4579	122.626	107.341	131.444	196.606	304.381	251.675
ENSMUSG00000113581	Dio3os	12	110275385	110278172	-	1683	bidirectional_promoter_lncRNA	deiodinase, iodothyronine type III, opposite strand [Source:MGI Symbol;Acc:MGI:2664395]	-	1.211	0.368086	0.459569	1.05849	0.582464	0.937168	0.704082	0.981285	6.05567	7.14108	5.54755	5.45001	2.42662	4.14765	3.5106	14.2599	14.0442	10.6157	3.89225	4.73403	4.61831
ENSMUSG00000108977	Gm39119	7	144899313	144910085	-	951	antisense	predicted gene, 39119 [Source:MGI Symbol;Acc:MGI:5622004]	-	0.630333	0.177657	0.221811	0.581347	1.87969	1.80274	1.79981	0.964775	2.55742	2.72578	2.48197	1.2726	3.23733	3.06843	4.20101	7.23358	5.33521	7.54263	18.4603	29.2133	25.9284
ENSMUSG00000026247	Ecel1	1	87147655	87156521	-	3500	protein_coding	endothelin converting enzyme-like 1 [Source:MGI Symbol;Acc:MGI:1343461]	-	0.428176	0.193087	0.160718	0.175511	0.148279	0.254712	0.0940452	0.244667	0.777613	1.11095	1.01908	0.800763	0.574452	1.07895	0.900319	2.63048	2.79324	1.97353	1.59088	2.01906	2.45048
ENSMUSG00000036816	Atoh7	10	63099651	63101279	+	1629	protein_coding	atonal bHLH transcription factor 7 [Source:MGI Symbol;Acc:MGI:1355553]	bHLH	9.89879	9.36891	3.7121	7.54192	7.53986	7.66168	7.19339	5.51965	29.5402	29.0772	36.868	32.7674	33.5945	46.8555	34.0936	53.7232	50.2145	96.058	106.845	121.976	109.249
ENSMUSG00000001504	Irx2	13	72628820	72634198	+	3282	protein_coding	Iroquois homeobox 2 [Source:MGI Symbol;Acc:MGI:1197526]	Homeobox	1.62556	1.14968	0.36421	1.19788	0.351395	0.94026	0.802336	0.931852	4.62271	5.09798	2.4612	2.95001	2.73759	4.00973	4.40627	8.88839	8.55925	7.64949	5.24931	5.00296	4.12403
ENSMUSG00000037686	Aspg	12	112106679	112127559	+	3521	protein_coding	asparaginase [Source:MGI Symbol;Acc:MGI:2144822]	-	0.102149	0.0639786	0.0798796	0.157018	0.163772	0.0779055	0.149575	0.104232	0.230248	0.301179	0.208558	0.162815	0.124912	0.438757	0.207756	0.940148	0.632638	0.622483	0.446509	0.41321	0.551876
ENSMUSG00000038155	Gstp2	19	4040285	4042236	-	770	protein_coding	glutathione S-transferase, pi 2 [Source:MGI Symbol;Acc:MGI:95864]	-	0.0778502	0.219418	0.547902	0.159556	0.898659	0.623421	0.0854957	1.58875	0	0	0.95368	0.413617	0	0.0743079	0.146156	0	0.0803578	0	0.425368	2.15942	0.696159
ENSMUSG00000026822	Lcn2	2	32384633	32388252	-	2623	protein_coding	lipocalin 2 [Source:MGI Symbol;Acc:MGI:96757]	-	0.159974	0.171764	2.68067	9.22723	0.571583	0.156865	0.627446	4.40736	0	0.0224605	0.0199971	0	0	0	0	0	0.0471792	0.025321	0.0499479	0.132065	1.32836
ENSMUSG00000003545	Fosb	7	19302696	19310051	-	6243	protein_coding	FBJ osteosarcoma oncogene B [Source:MGI Symbol;Acc:MGI:95575]	TF_bZIP	0.0576114	0.0451042	0.360412	0.678936	0.157022	0.21969	2.18279	0.470287	0.0371023	0.0377472	0.0924197	0.0612177	2.4154	1.77801	1.1537	0.0165699	0.0297335	0.0425546	0.0734497	0.244144	0.203925
ENSMUSG00000035805	Mlc1	15	88955884	88979007	-	2801	protein_coding	megalencephalic leukoencephalopathy with subcortical cysts 1 homolog (human) [Source:MGI Symbol;Acc:MGI:2157910]	-	8.75308	9.97262	1.38068	3.00456	2.75865	4.50483	3.80747	3.07908	2.33614	3.00775	1.51683	1.56912	1.12158	0.714958	3.03347	0.480112	0.927801	0.284543	0.0233869	0.0247346	0.0956877
ENSMUSG00000095990	Zfp97	17	17121415	17146831	+	2684	protein_coding	zinc finger protein 97 [Source:MGI Symbol;Acc:MGI:105921]	zf-C2H2	1.07204	1.88843	1.54565	1.21302	1.13867	1.40525	0.809406	1.59526	1.44553	0.921902	1.27027	1.44766	0.491596	0.511628	0.251579	0.828645	0.783817	0.989822	0.219657	0.232315	0.199718
ENSMUSG00000004231	Pax2	19	44756045	44837871	+	5409	protein_coding	paired box 2 [Source:MGI Symbol;Acc:MGI:97486]	PAX	1.8286	1.81164	0.194992	1.36282	0.85286	1.07765	0.754587	0.701116	1.57374	1.84072	1.24125	0.847881	1.18483	0.655844	1.93496	1.0423	1.72734	0.491159	0.254324	0.128086	0.458347
ENSMUSG00000017688	Hnf4g	3	3508030	3658052	+	2630	protein_coding	hepatocyte nuclear factor 4, gamma [Source:MGI Symbol;Acc:MGI:1353604]	RXR-like	0.319097	0.19272	0.106942	0.23357	0.263106	0.104299	0.275342	0.139544	0.638522	0.29121	0.279214	0.314852	0.31057	0.239311	0.299536	0.766993	0.470536	1.0354	0.323797	0.158057	0.152864
ENSMUSG00000074643	Cpne1	2	156071842	156111965	-	4507	protein_coding	copine I [Source:MGI Symbol;Acc:MGI:2386621]	-	0.0665018	0.0874684	0.0312021	0.136297	0.166326	0.197802	0.146065	0.149286	0.0128483	0.0130717	0.011638	0.0141329	0.153348	0.152342	0.04994	0.0229522	0.10983	0	0.290688	0.0922319	0.19327
ENSMUSG00000011267	Zfp296	7	19577287	19580656	+	2037	protein_coding	zinc finger protein 296 [Source:MGI Symbol;Acc:MGI:1926956]	zf-C2H2	0.117712	0.138236	0.138074	0.0904698	0.481241	0.471315	0.290861	0.120111	0.0284278	0.0578438	0.0257498	0.06254	0.308447	0.337067	0.276239	0.076175	0.151879	0.130421	0.482376	0.272092	0.230259
ENSMUSG00000038418	Egr1	18	34859823	34864984	+	4484	protein_coding	early growth response 1 [Source:MGI Symbol;Acc:MGI:95295]	zf-C2H2	1.56412	4.40841	5.78632	4.58936	4.86106	4.31278	25.0172	3.87408	1.29142	1.4584	1.0177	0.681859	4.23168	5.74213	4.30432	0.611354	0.717557	0.710976	1.59238	0.540779	1.30006
ENSMUSG00000037243	Zfp692	11	58307069	58314627	+	1963	protein_coding	zinc finger protein 692 [Source:MGI Symbol;Acc:MGI:2144276]	zf-C2H2	17.8338	11.9348	14.113	15.7093	30.433	25.9213	32.8991	19.0387	9.55781	9.844	10.5012	10.5783	27.9425	24.6007	24.6521	22.5019	22.0331	15.2255	33.2038	31.9761	38.0254
ENSMUSG00000096014	Sox1	8	12395295	12400126	+	4832	protein_coding	SRY (sex determining region Y)-box 1 [Source:MGI Symbol;Acc:MGI:98357]	HMG	0.0992462	0.128205	0.116414	0.355963	0.0954702	0.0993448	0.108993	0.0759521	0.0479366	0.182887	0.0651313	0.131823	0.013003	0.0118413	0.0349358	0.0963381	0.153664	0.371122	0.0406705	0.157719	0.0970689
ENSMUSG00000024565	Sall3	18	80966376	80986578	-	6886	protein_coding	spalt like transcription factor 3 [Source:MGI Symbol;Acc:MGI:109295]	zf-C2H2	2.25467	7.58147	5.43234	3.11338	3.40825	2.69883	2.7151	3.74853	6.29026	6.99849	16.2781	12.8486	2.95631	2.83343	1.97754	3.27493	3.39659	7.47505	1.77893	2.42475	1.91694
ENSMUSG00000028736	Pax7	4	139737062	139833528	-	5860	protein_coding	paired box 7 [Source:MGI Symbol;Acc:MGI:97491]	PAX	5.73873	16.2512	19.9063	8.93131	6.90787	5.12567	2.74111	11.5758	0.375508	0.371982	0.170067	0.0978282	0.225161	0.331976	0.211252	0.0353057	0.0316769	0.011334	0	0.0236456	0.0343031
ENSMUSG00000040632	Nrl	14	55518978	55524981	-	5689	protein_coding	neural retina leucine zipper gene [Source:MGI Symbol;Acc:MGI:102567]	TF_bZIP	191.815	369.878	494.349	229.767	202.974	145.446	127.289	292.545	41.0919	41.9512	42.3842	45.2787	31.6638	24.7113	26.5277	11.892	14.7483	25.4507	11.2498	8.46382	8.83354
ENSMUSG00000030256	Bhlhe41	6	145858243	145865558	-	6720	protein_coding	basic helix-loop-helix family, member e41 [Source:MGI Symbol;Acc:MGI:1930704]	bHLH	1.35589	2.55606	2.72048	1.57229	2.18814	2.65325	3.71283	1.6475	0.715225	0.587386	1.26448	1.0237	0.542289	0.238405	0.385181	0.338661	0.220984	0.247087	0.419165	0.773231	0.448696
ENSMUSG00000053007	Creb5	6	53287270	53700376	+	25021	protein_coding	cAMP responsive element binding protein 5 [Source:MGI Symbol;Acc:MGI:2443973]	TF_bZIP	0.603735	0.468166	0.592952	0.763535	1.1984	1.01134	1.51812	0.669825	0.150433	0.124793	0.173996	0.178202	0.635313	0.423051	0.701659	0.101292	0.0964447	0.0743246	0.400564	0.509484	0.511491
ENSMUSG00000021250	Fos	12	85473890	85477273	+	2352	protein_coding	FBJ osteosarcoma oncogene [Source:MGI Symbol;Acc:MGI:95574]	TF_bZIP	0.739114	1.89161	2.51122	3.89155	7.10993	5.33565	29.3332	2.4706	0.886337	0.551066	1.27117	0.758298	8.30797	7.73599	9.45009	0.373847	0.315691	0.367101	1.36472	3.77042	4.58667
ENSMUSG00000053747	Sox14	9	99874106	99876170	-	2065	protein_coding	SRY (sex determining region Y)-box 14 [Source:MGI Symbol;Acc:MGI:98362]	HMG	0	0	0.0340504	0.0297477	0.0279244	0	0.0318797	0	0.504761	0.370887	0.254007	0.061692	0.243412	0.193956	0.136247	0.626185	1.13863	0.675427	0.634447	0.704558	0.648962
ENSMUSG00000001504	Irx2	13	72628820	72634198	+	3282	protein_coding	Iroquois homeobox 2 [Source:MGI Symbol;Acc:MGI:1197526]	Homeobox	1.62556	1.14968	0.36421	1.19788	0.351395	0.94026	0.802336	0.931852	4.62271	5.09798	2.4612	2.95001	2.73759	4.00973	4.40627	8.88839	8.55925	7.64949	5.24931	5.00296	4.12403
ENSMUSG00000042002	Foxn4	5	114254164	114273807	-	3371	protein_coding	forkhead box N4 [Source:MGI Symbol;Acc:MGI:2151057]	Fork	10.3138	6.68255	6.487	11.6261	18.902	12.8364	14.256	9.67128	39.2519	39.8993	38.3863	29.855	36.6248	40.8039	32.0994	64.0743	61.6919	50.8521	60.0656	66.3631	64.0436
ENSMUSG00000023411	Nfatc4	14	55823144	55833943	+	5808	protein_coding	nuclear factor of activated T cells, cytoplasmic, calcineurin dependent 4 [Source:MGI Symbol;Acc:MGI:1920431]	RHD	1.14564	0.911469	0.520576	0.962472	2.74023	1.08626	1.30348	1.24271	2.28319	2.00843	2.41129	1.64507	2.4124	2.61063	2.20894	4.92471	4.03767	4.11676	3.94754	4.4136	5.52609
ENSMUSG00000003545	Fosb	7	19302696	19310051	-	6243	protein_coding	FBJ osteosarcoma oncogene B [Source:MGI Symbol;Acc:MGI:95575]	TF_bZIP	0.0576114	0.0451042	0.360412	0.678936	0.157022	0.21969	2.18279	0.470287	0.0371023	0.0377472	0.0924197	0.0612177	2.4154	1.77801	1.1537	0.0165699	0.0297335	0.0425546	0.0734497	0.244144	0.203925
ENSMUSG00000075045	Gm4981	10	58234848	58236701	-	1854	protein_coding	predicted gene 4981 [Source:MGI Symbol;Acc:MGI:3645498]	Homeobox	0.323326	0.0911281	0.417181	0.331332	0.12441	0	0.319571	0.296926	0	0.0635533	0.0282915	0.0687131	0.0338892	0.0308614	0	0.0557959	0.200244	0.0716473	0.105998	0.822111	0.903524
ENSMUSG00000058537	AW822073	10	58222972	58224930	-	1959	protein_coding	expressed sequence AW822073 [Source:MGI Symbol;Acc:MGI:3034577]	Homeobox	0.458995	0.0574958	0.430714	0.313573	0	0	0.100814	0.374681	0	0	0	0	0	0	0	0.0528054	0.473779	0.339035	0.802532	2.08658	1.02611
ENSMUSG00000025225	Nfkb2	19	46304737	46312090	+	3289	protein_coding	nuclear factor of kappa light polypeptide gene enhancer in B cells 2, p49/p100 [Source:MGI Symbol;Acc:MGI:1099800]	RHD	0.801936	0.65067	0.406192	0.672375	1.54285	1.29271	1.28101	0.650908	0.176064	0.358248	0.526278	0.561634	1.1653	0.974204	1.07784	0.739122	0.752514	0.54523	2.37011	1.39026	2.05763
ENSMUSG00000017724	Etv4	11	101769742	101785371	-	3104	protein_coding	ets variant 4 [Source:MGI Symbol;Acc:MGI:99423]	ETS	3.95898	2.86666	2.08405	4.03721	5.8147	4.41857	5.32337	2.97557	7.63019	8.04752	10.7811	8.88557	10.6472	9.78811	11.2395	4.93233	5.88056	3.50915	11.2484	11.4056	12.9736
ENSMUSG00000056673	Kdm5d	Y	897788	956786	+	15164	protein_coding	lysine (K)-specific demethylase 5D [Source:MGI Symbol;Acc:MGI:99780]	ARID	3.27711	3.30906	3.81617	3.90109	0.00380269	2.96663	4.99685	4.41688	2.54328	2.55641	0	0.00420054	4.38787	0	3.77755	3.87137	3.26025	0	0	0	0
ENSMUSG00000060969	Irx1	13	71957921	71963723	-	2620	protein_coding	Iroquois homeobox 1 [Source:MGI Symbol;Acc:MGI:1197515]	Homeobox	0.66351	0.236446	0.161025	0.281354	0.0880366	0.261742	0.301519	0.326845	1.45873	1.34917	1.86186	1.79908	0.431661	0.829866	1.22419	2.27028	2.17273	2.6364	0.525053	0.528867	0.409193
ENSMUSG00000024215	Spdef	17	27714352	27728955	-	2305	protein_coding	SAM pointed domain containing ets transcription factor [Source:MGI Symbol;Acc:MGI:1353422]	ETS	0.442108	0.415354	0.274545	0.319804	0.300203	0.327262	0.142802	0.344975	0.728552	1.02237	0.932993	1.21591	0.245326	0.273053	0.512654	0.830258	1.55695	1.06613	0.255774	0.180342	0.290695
ENSMUSG00000095990	Zfp97	17	17121415	17146831	+	2684	protein_coding	zinc finger protein 97 [Source:MGI Symbol;Acc:MGI:105921]	zf-C2H2	1.07204	1.88843	1.54565	1.21302	1.13867	1.40525	0.809406	1.59526	1.44553	0.921902	1.27027	1.44766	0.491596	0.511628	0.251579	0.828645	0.783817	0.989822	0.219657	0.232315	0.199718
ENSMUSG00000096696	Zfp960	17	17064113	17089628	+	2667	protein_coding	zinc finger protein 960 [Source:MGI Symbol;Acc:MGI:3052731]	zf-C2H2	1.37106	1.52037	1.84551	0.944352	1.10269	1.02852	0.839249	1.35314	1.34618	0.883599	1.00303	1.55242	0.518288	0.579251	0.358676	0.911501	0.858415	1.02103	0.294743	0.233796	0.175867
