# Supplementary material for: Retinal transcriptome of neonatal mice after optic nerve injury
Source: PLoS One. 2023 May 30;18(5):e0286344. doi: 10.1371/journal.pone.0286344 (PMC10228772; doi:10.1371/journal.pone.0286344)
Supplement: S3 Table — (XLS) [file pone.0286344.s003.xls]

sample	library	raw_reads	raw_bases	clean_reads	clean_bases	error_rate	Q20	Q30	GC_pct
E20_NTC_1	FRAS220000504-1a	49408112	7.41G	48010662	7.2G	0.02	98.09	94.25	50.16
E20_NTC_2	FRAS220000505-1a	47964656	7.19G	46894422	7.03G	0.03	96.43	91.19	49.83
E20_NTC_3	FRAS220000506-1a	45895252	6.88G	44913902	6.74G	0.03	96.75	91.9	49.29
E20_ONC_1	FRAS220000507-1a	47930218	7.19G	46982468	7.05G	0.03	95.58	88.92	49.16
E20_ONC_2	FRAS220000508-1a	45661012	6.85G	44767952	6.72G	0.03	96.79	91.91	49.53
E20_ONC_3	FRAS220000509-1a	46913568	7.04G	46026004	6.9G	0.03	96.9	92.03	48.98
P3_NTC_1	FRAS220000510-1a	45690194	6.85G	44805414	6.72G	0.03	96.34	90.71	49.01
P3_NTC_2	FRAS220000511-1a	50150976	7.52G	49008416	7.35G	0.02	98.43	95.23	49.6
P3_NTC_3	FRAS220000512-1a	46681868	7G	45802458	6.87G	0.03	96.57	91.11	48.63
P3_NTC_4	FRAS220000513-1a	46440808	6.97G	45680948	6.85G	0.03	95.96	89.9	48.91
P3_ONC_1	FRAS220000514-1a	48375902	7.26G	46780040	7.02G	0.02	97.89	93.74	49.89
P3_ONC_2	FRAS220000515-1a	42662118	6.4G	41459546	6.22G	0.03	97.42	92.4	48.96
P3_ONC_3	FRAS220000516-1a	45790398	6.87G	44301150	6.65G	0.02	98.16	94.43	49.31
P3_ONC_4	FRAS220000517-1a	46289106	6.94G	44840186	6.73G	0.02	98.2	94.57	49.46
P1_NTC_1	FRAS220005153-1a	46229960	6.93G	45526060	6.83G	0.03	96.79	91.59	49.65
P1_NTC_2	FRAS220005154-1a	45971064	6.9G	45203126	6.78G	0.03	95.66	89.08	50.15
P1_NTC_3	FRAS220005155-1a	55569556	8.34G	54707034	8.21G	0.03	96.95	92.04	49.53
P1_NTC_4	FRAS220005156-1a	48263832	7.24G	47501356	7.13G	0.03	96.77	91.54	49.11
P1_ONC_1	FRAS220005157-1a	45792004	6.87G	45052584	6.76G	0.03	96.64	91.29	49.38
P1_ONC_2	FRAS220005158-1a	46633442	7G	45841476	6.88G	0.03	96.16	89.81	49.66
P1_ONC_4	FRAS220005160-1a	47417824	7.11G	46601046	6.99G	0.03	96.8	91.42	49.85
